# Supplementary material for: Combined Focused Next-Generation Sequencing Assays to Guide Precision Oncology in Solid Tumors: A Retrospective Analysis from an Institutional Molecular Tumor Board
Source: Cancers (Basel). 2022 Sep 12;14(18):4430. doi: 10.3390/cancers14184430 (PMC9496918; doi:10.3390/cancers14184430)
Supplement: Supplementary file 1 [file cancers-14-04430-s001.zip]

Archive with 2 entries (2 files):
- Tarawneh et al_Supplementary materials.pdf
- Tarawneh et al_Supplementary Table S5.xlsx
